# Supplementary material for: Novel Mitochondria-Targeted Amphiphilic Aminophosphonium Salts and Lipids Nanoparticles: Synthesis, Antitumor Activity and Toxicity
Source: Nanomaterials (Basel). 2023 Oct 26;13(21):2840. doi: 10.3390/nano13212840 (PMC10649961; doi:10.3390/nano13212840)
Supplement: Supplementary file 1 [file nanomaterials-13-02840-s001.zip]

Archive with 1 entries (1 files):
- nanomaterials-2642394-supplementary.pdf
